# Supplementary material for: ﻿A new species of Notacanthella Jacobus & McCafferty, 2008 (Ephemeroptera, Ephemerellidae) from Yunnan, China
Source: Zookeys. 2022 May 26;1103:25–44. doi: 10.3897/zookeys.1103.82984 (PMC9848866; doi:10.3897/zookeys.1103.82984)
Supplement: XML Treatment for Notacanthella jinwu [file zookeys.1103.82984-treatment1.xml]

<!DOCTYPE tp:taxon-treatment
  PUBLIC "-//TaxonX//DTD Taxonomic Treatment Publishing DTD v0 20100105//EN" "tax-treatment-NSO.dtd">
<tp:taxon-treatment xmlns:tp="http://www.plazi.org/taxpub"><tp:treatment-meta><kwd-group><label>Taxon classification</label><kwd>
              <named-content content-type="kingdom">Animalia</named-content>
            </kwd><kwd>
              <named-content content-type="order">Ephemeroptera</named-content>
            </kwd><kwd>
              <named-content content-type="family">Ephemerellidae</named-content>
            </kwd></kwd-group><mixed-citation publication-type="journal"><person-group><name><surname>Li</surname><given-names>Xian-Fu</given-names></name><name><surname>Sun</surname><given-names>Ye-Kang</given-names></name><name><surname>Liu</surname><given-names>Zi-Ye</given-names></name><name><surname>Jacobus</surname><given-names>Luke M.</given-names></name><name><surname>Xiao</surname><given-names>Wen</given-names></name></person-group><article-title>﻿A new species of <italic><tp:taxon-name><tp:taxon-name-part taxon-name-part-type="genus" reg="Notacanthella">Notacanthella</tp:taxon-name-part></tp:taxon-name></italic> Jacobus &amp; McCafferty, 2008 (<tp:taxon-name><tp:taxon-name-part taxon-name-part-type="order">Ephemeroptera</tp:taxon-name-part></tp:taxon-name>, <tp:taxon-name><tp:taxon-name-part taxon-name-part-type="family">Ephemerellidae</tp:taxon-name-part></tp:taxon-name>) from Yunnan, China</article-title><source>Zookeys</source><day>26</day><month>05</month><year>2022</year><volume>1103</volume><fpage>25</fpage><lpage>44</lpage><pub-id pub-id-type="doi">10.3897/zookeys.1103.82984</pub-id></mixed-citation></tp:treatment-meta><tp:nomenclature><label>﻿</label><tp:taxon-name>
            <object-id xmlns:xlink="http://www.w3.org/1999/xlink" content-type="arpha" xlink:type="simple">BF33CDC4-2123-5A7B-A83E-57B2A50EF291</object-id>
            <tp:taxon-name-part taxon-name-part-type="genus" reg="Notacanthella">Notacanthella</tp:taxon-name-part>
            <tp:taxon-name-part taxon-name-part-type="species" reg="jinwu">jinwu</tp:taxon-name-part>
            <object-id xmlns:xlink="http://www.w3.org/1999/xlink" content-type="zoobank" xlink:type="simple">http://zoobank.org/9C0000D1-7B7E-4367-BC67-0548820E97DD</object-id>
          </tp:taxon-name><tp:taxon-authority>Li &amp; Jacobus</tp:taxon-authority><tp:taxon-status xmlns:xlink="http://www.w3.org/1999/xlink" xlink:type="simple">sp. nov.</tp:taxon-status><xref ref-type="fig" rid="F1">Figs 1</xref><xref ref-type="fig" rid="F2">, 2</xref><xref ref-type="fig" rid="F3">, 3</xref><xref ref-type="fig" rid="F4">, 4</xref><xref ref-type="fig" rid="F5">, 5</xref><xref ref-type="fig" rid="F6">, 6</xref><xref ref-type="fig" rid="F7">, 7</xref><xref ref-type="fig" rid="F8">, 8</xref><xref ref-type="fig" rid="F9">, 9</xref><xref ref-type="fig" rid="F10">, 10</xref></tp:nomenclature><tp:treatment-sec sec-type="material" id="SECID0EYNAC"><title>Material examined.</title><p><bold><italic>Holotype</italic></bold>: male, with final nymphal instar exuvia (in ethanol, deposited in <abbrev xmlns:xlink="http://www.w3.org/1999/xlink" content-type="institution" xlink:title="Museum of Biology, Institute of Eastern-Himalaya Biodiversity Research, Dali University, Dali, Yunnan, China" id="ABBRID0EVOAC" xlink:type="simple">MBDU</abbrev>), China, Yunnan Province, Dali City, Mt. Cangshan, Mocan Stream, <named-content xmlns:xlink="http://www.w3.org/1999/xlink" content-type="dwc:verbatimCoordinates" xlink:type="simple"><named-content content-type="geo-json" specific-use="{&#34;type&#34;:&#34;Point&#34;,&#34;coordinates&#34;:[100.186139,25.656167]}" id="NCID0E4OAC" xlink:type="simple">25°39'22.2"N, 100°11'10.1"E</named-content></named-content>, 2020 m a.s.l., 23.X.2021, coll. Xian-Fu Li. <bold><italic>Paratypes</italic></bold>: 10 nymphs, 6 imagos and 3 subimagos reared from nymphs with same data as holotype; 10 nymphs and 4 imagos reared from nymphs from same location as holotype, but 23.X.2021, coll. Xian-Fu Li; 20 nymphs and 5 imagos reared from nymphs from type locality, but 19.IX.2021, coll. Xian-Fu Li; 1 nymph, Dali City, Mount Cangshan, Qingbi Stream, <named-content xmlns:xlink="http://www.w3.org/1999/xlink" content-type="dwc:verbatimCoordinates" xlink:type="simple"><named-content content-type="geo-json" specific-use="{&#34;type&#34;:&#34;Point&#34;,&#34;coordinates&#34;:[100.152333,25.651528]}" id="NCID0EIPAC" xlink:type="simple">25°39'05.5"N, 100°9'08.4"E</named-content></named-content>, 2316 m a.s.l., 14.V.2021, coll. Kun Yang; 3 nymphs, Qingbi Stream, <named-content xmlns:xlink="http://www.w3.org/1999/xlink" content-type="dwc:verbatimCoordinates" xlink:type="simple"><named-content content-type="geo-json" specific-use="{&#34;type&#34;:&#34;Point&#34;,&#34;coordinates&#34;:[100.184083,25.669722]}" id="NCID0EQPAC" xlink:type="simple">25°40'11.0"N, 100°11'02.7"E</named-content></named-content>, 1974 m a.s.l., 3 nymphs, Qingbi Stream, <named-content xmlns:xlink="http://www.w3.org/1999/xlink" content-type="dwc:verbatimCoordinates" xlink:type="simple"><named-content content-type="geo-json" specific-use="{&#34;type&#34;:&#34;Point&#34;,&#34;coordinates&#34;:[100.162250,25.655611]}" id="NCID0EYPAC" xlink:type="simple">25°39'20.2"N, 100°9'44.1"E</named-content></named-content>, 2098 m a.s.l., 16.VIII.2021, coll. Kun Yang; 3 nymphs, Qingbi Stream, <named-content xmlns:xlink="http://www.w3.org/1999/xlink" content-type="dwc:verbatimCoordinates" xlink:type="simple"><named-content content-type="geo-json" specific-use="{&#34;type&#34;:&#34;Point&#34;,&#34;coordinates&#34;:[100.157583,25.652389]}" id="NCID0EBAAE" xlink:type="simple">25°39'08.6"N, 100°9'27.3"E</named-content></named-content>, 2221 m a.s.l., 21.VIII.2021, coll. Kun Yang; 2 nymphs, Yunnan, Bincuan City, Mount Jizushan, Shazhi River, <named-content xmlns:xlink="http://www.w3.org/1999/xlink" content-type="dwc:verbatimCoordinates" xlink:type="simple"><named-content content-type="geo-json" specific-use="{&#34;type&#34;:&#34;Point&#34;,&#34;coordinates&#34;:[100.361111,25.948444]}" id="NCID0EJAAE" xlink:type="simple">25°56'54.4"N, 100°21'40.0"E</named-content></named-content>, 1947 m a.s.l., 21.VIII.2021, coll. Rong-Long Yang and Kun Yang. All the specimens are deposited in <abbrev xmlns:xlink="http://www.w3.org/1999/xlink" content-type="institution" xlink:title="Museum of Biology, Institute of Eastern-Himalaya Biodiversity Research, Dali University, Dali, Yunnan, China" id="ABBRID0EOAAE" xlink:type="simple">MBDU</abbrev>.</p></tp:treatment-sec><tp:treatment-sec sec-type="Diagnoses" id="SECID0ETAAE"><title>Diagnoses.</title><p>The new species is similar to <italic><tp:taxon-name><tp:taxon-name-part taxon-name-part-type="genus" reg="Notacanthella">N.</tp:taxon-name-part><tp:taxon-name-part taxon-name-part-type="species" reg="commodema">commodema</tp:taxon-name-part></tp:taxon-name></italic> because both have nymphs with two pairs of flattened tubercles on the head, genae that are not produced into sharp projections, seven prominent tubercles on the pronotum, seven tubercles on the mesonotum, claws of all legs with five or six basal denticles, and posterolateral projections of abdominal segment IX that are not elongate. The new species can be distinguished from <italic><tp:taxon-name><tp:taxon-name-part taxon-name-part-type="genus" reg="Notacanthella">N.</tp:taxon-name-part><tp:taxon-name-part taxon-name-part-type="species" reg="commodema">commodema</tp:taxon-name-part></tp:taxon-name></italic> by the shape and orientation of its longer and sharper abdominal tergal tubercles and by the structure of abdominal sternum IX in males, which is subquadrate with rounded posterolateral projections (see identification key, below). The ecological distribution of our new species is in subtropical high-altitude areas, in contrast to <italic><tp:taxon-name><tp:taxon-name-part taxon-name-part-type="genus" reg="Notacanthella">N.</tp:taxon-name-part><tp:taxon-name-part taxon-name-part-type="species" reg="commodema">commodema</tp:taxon-name-part></tp:taxon-name></italic>, which is found in areas below 1000 m elevation. The imagos of other <italic><tp:taxon-name><tp:taxon-name-part taxon-name-part-type="genus" reg="Notacanthella">Notacanthella</tp:taxon-name-part></tp:taxon-name></italic> species are not known, so a diagnosis is not possible. Likewise, a meaningful diagnosis of the egg stage is not possible, either. See discussion for further information and remarks.</p></tp:treatment-sec><tp:treatment-sec sec-type="description" id="SECID0EBCAE"><title>Descriptions.</title><p><bold><italic>Final nymphal instar</italic></bold> (in ethanol). Body length 12.08–12.30 mm (excluding tails); head width 2.15–2.54 mm, cerci lengths 9.04–10.50 mm, median filament 9.57–10.60 mm. Body coloration brown with dark brown markings (Fig. <xref ref-type="fig" rid="F1">1A, B</xref>).</p><fig id="F1" position="float" orientation="portrait"><object-id xmlns:xlink="http://www.w3.org/1999/xlink" content-type="doi" xlink:type="simple">10.3897/zookeys.1103.82984.figure1</object-id><object-id xmlns:xlink="http://www.w3.org/1999/xlink" content-type="arpha" xlink:type="simple">D64C350E-F05B-55E9-A58B-122660B520A5</object-id><label>Figure 1.</label><caption><p><italic><tp:taxon-name><tp:taxon-name-part taxon-name-part-type="genus" reg="Notacanthella">Notacanthella</tp:taxon-name-part><tp:taxon-name-part taxon-name-part-type="species" reg="jinwu">jinwu</tp:taxon-name-part></tp:taxon-name></italic> Li &amp; Jacobus, sp. nov. <bold>A</bold> middle instar, dorsal habitus <bold>B</bold> last nymphal instar, dorsal habitus.</p></caption><graphic xmlns:xlink="http://www.w3.org/1999/xlink" xlink:href="zookeys-1103-025_article-82984__-g001.jpg" position="float" orientation="portrait" xlink:type="simple" id="oo_688602.jpg"><uri content-type="original_file" xlink:type="simple">https://binary.pensoft.net/fig/688602</uri></graphic></fig><p><bold><italic>Head</italic>.</bold> Brown, with two pairs of tubercles; large occipital tubercles and small suboccipital tubercles (Fig. <xref ref-type="fig" rid="F2">2A</xref>). Maxillae with maxillary canine length greater than relative width (Fig. <xref ref-type="fig" rid="F2">2B</xref>), and with lateral serration (Fig. <xref ref-type="fig" rid="F2">2C</xref>); three-segmented maxillary palp covered with hair-like setae, segment length ratio from base to apex = 3.1: 2.4: 1 (Fig. <xref ref-type="fig" rid="F2">2D</xref>). Left mandible (Fig. <xref ref-type="fig" rid="F2">2E</xref>) and right mandible (Fig. <xref ref-type="fig" rid="F2">2F</xref>), with three outer incisors and two inner incisors, with tuft of short setae present in concavity close to molar area, and densely covered with irregularly ordered hair-like setae on dorsolateral surface. Labrum densely covered with setae, anterior margin somewhat concave medially (Fig. <xref ref-type="fig" rid="F2">2G</xref>). Hypopharynx: sublingua rounded with anterolateral hair-like setae, lingua oval with anterolateral, short setae (Fig. <xref ref-type="fig" rid="F2">2H</xref>). Labium densely covered with hair-like setae and with transverse stripes; glossae length greater than width; labial palp three-segmented, first and second segments subequal in length, third segment smaller (Fig. <xref ref-type="fig" rid="F2">2I</xref>).</p><fig id="F2" position="float" orientation="portrait"><object-id xmlns:xlink="http://www.w3.org/1999/xlink" content-type="doi" xlink:type="simple">10.3897/zookeys.1103.82984.figure2</object-id><object-id xmlns:xlink="http://www.w3.org/1999/xlink" content-type="arpha" xlink:type="simple">CD79E9AB-2074-53F7-BAB4-08D2DF263741</object-id><label>Figure 2.</label><caption><p><italic><tp:taxon-name><tp:taxon-name-part taxon-name-part-type="genus" reg="Notacanthella">Notacanthella</tp:taxon-name-part><tp:taxon-name-part taxon-name-part-type="species" reg="jinwu">jinwu</tp:taxon-name-part></tp:taxon-name></italic> Li &amp; Jacobus, sp. nov. <bold>A</bold> head, anterior view <bold>B</bold> maxilla <bold>C</bold> maxillary canines with lateral serration <bold>D</bold> maxillary palp <bold>E</bold> left mandible <bold>F</bold> right mandible <bold>G</bold> labrum <bold>H</bold> hypopharynx <bold>I</bold> labium.</p></caption><graphic xmlns:xlink="http://www.w3.org/1999/xlink" xlink:href="zookeys-1103-025_article-82984__-g002.jpg" position="float" orientation="portrait" xlink:type="simple" id="oo_688603.jpg"><uri content-type="original_file" xlink:type="simple">https://binary.pensoft.net/fig/688603</uri></graphic></fig><p><bold><italic>Thorax</italic>.</bold> Pronotum without anterolateral projections; lateral margins convex; dorsal surface with seven tubercles: one medially, two submedially, two laterally, and two sublaterally; lateral tubercles prominent, but sublateral tubercles inconspicuous (Fig. <xref ref-type="fig" rid="F3">3A, B</xref>). Mesonotum with paired small and rounded anterolateral projection; lateral margins convex; dorsal surface with seven tubercles: two anteromedially, two medially, and three posteromedially (Fig. <xref ref-type="fig" rid="F3">3A, B</xref>). Foreleg: femur brown with dark brown bands medially and distally; dorsal margin with chalazae, short fine setae, and a few stout, pinnate, and clavate setae; ventral and outer margins densely covered with short, fine setae and few stout pinnate and clavate setae; dorsal and ventral aspects of tibia and tarsi brown with short, fine setae, few short, stout, pinnate, and clavate setae; apex of tibia and inner margin of tarsi with set of acute setae; ratio of femur: tibia: tarsus = 2.0: 1.9: 1 (Fig. <xref ref-type="fig" rid="F3">3C</xref>). Middle leg similar to foreleg, but ratio of femur: tibia: tarsus = 2.3: 2.5: 1 (Fig. <xref ref-type="fig" rid="F3">3C</xref>). Hind leg similar to foreleg and middle leg, but ratio of femur: tibia: tarsus = 2.5: 3.0: 1 and outer margin of tibia with row of long, stout, pinnate, and clavate setae (Fig. <xref ref-type="fig" rid="F3">3F</xref>). Long hair-like setae densely distributed at base of outer margin of each femur. Various stout setae of different lengths, some pointed and some rounded, present at apex of each tarsus (Fig. <xref ref-type="fig" rid="F3">3G–I</xref>). All claws with one row of five or six denticles (Fig. <xref ref-type="fig" rid="F3">3G–I</xref>).</p><fig id="F3" position="float" orientation="portrait"><object-id xmlns:xlink="http://www.w3.org/1999/xlink" content-type="doi" xlink:type="simple">10.3897/zookeys.1103.82984.figure3</object-id><object-id xmlns:xlink="http://www.w3.org/1999/xlink" content-type="arpha" xlink:type="simple">FDA5EDC4-23B2-5832-A5E4-8C2E94899FE1</object-id><label>Figure 3.</label><caption><p><italic><tp:taxon-name><tp:taxon-name-part taxon-name-part-type="genus" reg="Notacanthella">Notacanthella</tp:taxon-name-part><tp:taxon-name-part taxon-name-part-type="species" reg="jinwu">jinwu</tp:taxon-name-part></tp:taxon-name></italic> Li &amp; Jacobus sp. nov. <bold>A</bold> thorax of last nymphal instar, dorsal view <bold>B</bold> thorax of early instar, dorsal view <bold>C</bold> legs, dorsal view, from top to bottom foreleg, midleg and hindleg <bold>D</bold> setae on femur <bold>E</bold> setae on femur <bold>F</bold> setae on tibia of hind leg <bold>G</bold> claw of foreleg <bold>H</bold> claw of midleg <bold>I</bold> claw of hindleg. (M=median tubercle; SMs = submedian tubercles; Ls = lateral tubercles; SLs = sublateral tubercles; SMAs = submedian anterior tubercles; SMMs = submedian tubercles at middle; MP = median posterior tubercle; SMPs = submedian posterior tubercles).</p></caption><graphic xmlns:xlink="http://www.w3.org/1999/xlink" xlink:href="zookeys-1103-025_article-82984__-g003.jpg" position="float" orientation="portrait" xlink:type="simple" id="oo_688604.jpg"><uri content-type="original_file" xlink:type="simple">https://binary.pensoft.net/fig/688604</uri></graphic></fig><p><bold><italic>Abdomen</italic>.</bold> Abdominal terga brown, convex; terga III–VIII with prominent wing-like lateral projections (Fig. <xref ref-type="fig" rid="F4">4A</xref>); paired dorsal tubercles on segments I–X, tubercles short and tips parallel at base of segments I–IV, longer and tips progressively divergent on segments V–IX, long and divergent tubercles on segment IX, shorter and tips parallel on segment X; lateral projections of segment IX not extending beyond segment X (Fig. <xref ref-type="fig" rid="F4">4A, C</xref>). Lateral projections and apices of tubercles of each segment with stout, clavate setae (Fig. <xref ref-type="fig" rid="F4">4D, E</xref>). Posterior margin of sternum IX of male straight (Fig. <xref ref-type="fig" rid="F5">5A</xref>); posterior margin of sternum IX of female concave (Fig. <xref ref-type="fig" rid="F5">5B</xref>). Gills III–V with bifurcate and multifoliate ventral lamellae, gill VI ventral lamella integral and multifoliate, gill VII ventral lamella multifoliate; dorsal lamella of gill III rounded (Fig. <xref ref-type="fig" rid="F4">4F</xref>), dorsal lamellae of gills IV–VII paddle-shaped (Fig. <xref ref-type="fig" rid="F4">4G–J</xref>). Caudal filaments brown with whorls of small, almost rounded, scale-like setae and few long, unbranchedsetae at apex of each segment (Fig. <xref ref-type="fig" rid="F5">5C</xref>).</p><fig id="F4" position="float" orientation="portrait"><object-id xmlns:xlink="http://www.w3.org/1999/xlink" content-type="doi" xlink:type="simple">10.3897/zookeys.1103.82984.figure4</object-id><object-id xmlns:xlink="http://www.w3.org/1999/xlink" content-type="arpha" xlink:type="simple">8DF3B7A2-8E68-5AE4-BE3E-95332F356FBB</object-id><label>Figure 4.</label><caption><p><italic><tp:taxon-name><tp:taxon-name-part taxon-name-part-type="genus" reg="Notacanthella">Notacanthella</tp:taxon-name-part><tp:taxon-name-part taxon-name-part-type="species" reg="jinwu">jinwu</tp:taxon-name-part></tp:taxon-name></italic> Li &amp; Jacobus sp. nov. <bold>A</bold> abdomen, nymph, dorsal view <bold>B</bold> abdominal segments I–III of last <tp:taxon-name><tp:taxon-name-part taxon-name-part-type="genus" reg="Final"/><tp:taxon-name-part taxon-name-part-type="species" reg="nymphal">nymphal</tp:taxon-name-part></tp:taxon-name> instar <bold>C</bold> abdominal segments VII–X of last <tp:taxon-name><tp:taxon-name-part taxon-name-part-type="genus" reg="Final"/><tp:taxon-name-part taxon-name-part-type="species" reg="nymphal">nymphal</tp:taxon-name-part></tp:taxon-name> instar <bold>D</bold> tubercle of abdominal tergum VII of last <tp:taxon-name><tp:taxon-name-part taxon-name-part-type="genus" reg="Final"/><tp:taxon-name-part taxon-name-part-type="species" reg="nymphal">nymphal</tp:taxon-name-part></tp:taxon-name> instar <bold>E</bold> lateral margins of abdominal segment VII of last <tp:taxon-name><tp:taxon-name-part taxon-name-part-type="genus" reg="Final"/><tp:taxon-name-part taxon-name-part-type="species" reg="nymphal">nymphal</tp:taxon-name-part></tp:taxon-name> instar <bold>F</bold> gill III <bold>G</bold> gill IV <bold>H</bold> gill V <bold>I</bold> gill VI <bold>J</bold> gill VII.</p></caption><graphic xmlns:xlink="http://www.w3.org/1999/xlink" xlink:href="zookeys-1103-025_article-82984__-g004.jpg" position="float" orientation="portrait" xlink:type="simple" id="oo_688605.jpg"><uri content-type="original_file" xlink:type="simple">https://binary.pensoft.net/fig/688605</uri></graphic></fig><fig id="F5" position="float" orientation="portrait"><object-id xmlns:xlink="http://www.w3.org/1999/xlink" content-type="doi" xlink:type="simple">10.3897/zookeys.1103.82984.figure5</object-id><object-id xmlns:xlink="http://www.w3.org/1999/xlink" content-type="arpha" xlink:type="simple">6AFD7490-568B-524A-A549-9D4EECFC2359</object-id><label>Figure 5.</label><caption><p><italic><tp:taxon-name><tp:taxon-name-part taxon-name-part-type="genus" reg="Notacanthella">Notacanthella</tp:taxon-name-part><tp:taxon-name-part taxon-name-part-type="species" reg="jinwu">jinwu</tp:taxon-name-part></tp:taxon-name></italic> Li &amp; Jacobus sp. nov. <bold>A</bold> structure of sternum IX of male nymph <bold>B</bold> structure of sternum IX of female nymph <bold>C</bold><tp:taxon-name><tp:taxon-name-part taxon-name-part-type="genus" reg="Final"/><tp:taxon-name-part taxon-name-part-type="species" reg="nymphal">nymphal</tp:taxon-name-part></tp:taxon-name> caudal filaments.</p></caption><graphic xmlns:xlink="http://www.w3.org/1999/xlink" xlink:href="zookeys-1103-025_article-82984__-g005.jpg" position="float" orientation="portrait" xlink:type="simple" id="oo_688606.jpg"><uri content-type="original_file" xlink:type="simple">https://binary.pensoft.net/fig/688606</uri></graphic></fig></tp:treatment-sec><tp:treatment-sec sec-type="description" id="SECID0ETQAE"><title>Character variability.</title><p>We examined specimens of different instars and some characters may vary between earlier and later instars, similar to its close relative, <italic><tp:taxon-name><tp:taxon-name-part taxon-name-part-type="genus" reg="Notacanthella">N.</tp:taxon-name-part><tp:taxon-name-part taxon-name-part-type="species" reg="commodema">commodema</tp:taxon-name-part></tp:taxon-name></italic> (<xref ref-type="bibr" rid="B1">Allen 1971</xref>; <xref ref-type="bibr" rid="B6">Auychinda et al. 2020b</xref>).</p><p><bold><italic>Male imago</italic></bold> (in ethanol). Body length 11.73–13.17 mm (excluding tails), head width 2.13–2.36 mm, cerci lengths 11.31–13.98 mm, median filament length 11.07–14.52 mm, forewing length 14.12–17.31 mm, hindwing length 3.92–6.88 mm. Compound eyes contiguous, upper portion reddish brown and lower portion black. Body generally reddish brown to dark brown (Fig. <xref ref-type="fig" rid="F6">6</xref>). Prosternum dark brown, with slightly concave central longitudinal carina. Mesonotal scutellum with three projections at posterior margin, middle projection short (Fig. <xref ref-type="fig" rid="F7">7B</xref>). Forewings generally hyaline, veins reddish brown; cells of costal and subcostal fields tinted with reddish brown; cross veins in stigmatic area slightly oblique, and those between costal and subcostal separated into two rows cells; MA forked 1/4 distance from base to margin; MP forked 2/3 distance from base to margin (Fig. <xref ref-type="fig" rid="F7">7C</xref>). Hindwings hyaline, veins reddish brown; leading margin slightly concave; MA single, MP margin forked symmetrically (Fig. <xref ref-type="fig" rid="F7">7D</xref>). Fore legs reddish brown to dark brown, middle and hind legs reddish brown (Fig. <xref ref-type="fig" rid="F7">7E</xref>). All legs without distinct markings. Femur: tibia: tarsus of foreleg = 1: 1.3: 1.2, tarsal segments from basal to apical = 1: 3.5: 3.1: 2.0: 1.4; femur: tibia: tarsus of midleg = 1.8: 2.1: 1.0, tarsal segments from basal to apical = 1: 1.9: 1.8: 1.4: 2.3; femur: tibia: tarsus of hindleg = 2.8: 3.6: 1, tarsal segments from basal to apical = 1: 1.9: 1.8: 1.4: 2.3. Claws of all legs similar, one blunt and one hooked. Abdomen reddish brown to dark brown, terga I–VII each with one or three longitudinal median pale stripes; terga VIII–IX each with large and irregular pale stripes, posterolateral projections of terga VIII–IX each extended into sharp spine-like structures.</p><fig id="F6" position="float" orientation="portrait"><object-id xmlns:xlink="http://www.w3.org/1999/xlink" content-type="doi" xlink:type="simple">10.3897/zookeys.1103.82984.figure6</object-id><object-id xmlns:xlink="http://www.w3.org/1999/xlink" content-type="arpha" xlink:type="simple">46A605F9-4B68-5213-89C8-BDEF9AB58DED</object-id><label>Figure 6.</label><caption><p>Male imago of <italic><tp:taxon-name><tp:taxon-name-part taxon-name-part-type="genus" reg="Notacanthella">Notacanthella</tp:taxon-name-part><tp:taxon-name-part taxon-name-part-type="species" reg="jinwu">jinwu</tp:taxon-name-part></tp:taxon-name></italic> Li &amp; Jacobus sp. nov. (living).</p></caption><graphic xmlns:xlink="http://www.w3.org/1999/xlink" xlink:href="zookeys-1103-025_article-82984__-g006.jpg" position="float" orientation="portrait" xlink:type="simple" id="oo_688607.jpg"><uri content-type="original_file" xlink:type="simple">https://binary.pensoft.net/fig/688607</uri></graphic></fig><fig id="F7" position="float" orientation="portrait"><object-id xmlns:xlink="http://www.w3.org/1999/xlink" content-type="doi" xlink:type="simple">10.3897/zookeys.1103.82984.figure7</object-id><object-id xmlns:xlink="http://www.w3.org/1999/xlink" content-type="arpha" xlink:type="simple">426717BB-EFAA-5295-9866-2D320AF472DE</object-id><label>Figure 7.</label><caption><p>Male imago of <italic><tp:taxon-name><tp:taxon-name-part taxon-name-part-type="genus" reg="Notacanthella">Notacanthella</tp:taxon-name-part><tp:taxon-name-part taxon-name-part-type="species" reg="jinwu">jinwu</tp:taxon-name-part></tp:taxon-name></italic> Li &amp; Jacobus sp. nov. <bold>A</bold> lateral view of body <bold>B</bold> dorsal view of thorax (lateral scutellar projection indicated by red arrow) <bold>C</bold> forewing <bold>D</bold> hindwing <bold>E</bold> legs, from top to bottom foreleg, midleg and hindleg.</p></caption><graphic xmlns:xlink="http://www.w3.org/1999/xlink" xlink:href="zookeys-1103-025_article-82984__-g007.jpg" position="float" orientation="portrait" xlink:type="simple" id="oo_688608.jpg"><uri content-type="original_file" xlink:type="simple">https://binary.pensoft.net/fig/688608</uri></graphic></fig><p><bold><italic>Genitalia.</italic></bold> Forceps covered with stout setae (Fig. <xref ref-type="fig" rid="F8">8D, E</xref>); segment 3 globular; segment 2 angled inward distally and with slight subapical constriction (Fig. <xref ref-type="fig" rid="F8">8A, B</xref>). Penes lobes compact, with linear groove on ventral face; lobes separated by slight cleft; anteromedial, dorsomedial and lateral stout setae absent; dorsolateral projection absent (Fig. <xref ref-type="fig" rid="F8">8A–C</xref>).</p><fig id="F8" position="float" orientation="portrait"><object-id xmlns:xlink="http://www.w3.org/1999/xlink" content-type="doi" xlink:type="simple">10.3897/zookeys.1103.82984.figure8</object-id><object-id xmlns:xlink="http://www.w3.org/1999/xlink" content-type="arpha" xlink:type="simple">58660A94-E3EF-569C-B03C-512F01F5ADC0</object-id><label>Figure 8.</label><caption><p>Male imago genitalia of <italic><tp:taxon-name><tp:taxon-name-part taxon-name-part-type="genus" reg="Notacanthella">Notacanthella</tp:taxon-name-part><tp:taxon-name-part taxon-name-part-type="species" reg="jinwu">jinwu</tp:taxon-name-part></tp:taxon-name></italic> Li &amp; Jacobus sp. nov. <bold>A</bold> ventral view <bold>B</bold> dorsal view <bold>C</bold> lateral view <bold>D</bold> forceps segments 2 and 3 <bold>E</bold> bottom of forceps segment 2.</p></caption><graphic xmlns:xlink="http://www.w3.org/1999/xlink" xlink:href="zookeys-1103-025_article-82984__-g008.jpg" position="float" orientation="portrait" xlink:type="simple" id="oo_688609.jpg"><uri content-type="original_file" xlink:type="simple">https://binary.pensoft.net/fig/688609</uri></graphic></fig><p><bold><italic>Female imago</italic>.</bold> Colour pattern similar to male; body general reddish brown to dark brown (Fig. <xref ref-type="fig" rid="F9">9A</xref>). Body length 8.08–14.1 mm (excluding tails), head width 1.65–2.2 mm, cerci lengths 10.08–10.32 mm, median filament length 9.66–11.3 mm. Prosternum reddish brown, with slightly convex central longitudinal carina. Mesonotum dark brown; scutellum with three projections at posterior margin, middle projection short. Forewing 13.28–16.5 mm, hyaline, with veins reddish brown; cells C and SC tinted with reddish brown. Hindwing 3.45–4.8 mm, totally hyaline, with veins reddish brown. Each leg reddish brown to dark brown; length of femur: tibia: tarsus of foreleg = 2.0: 1.8: 1, tarsal segments from basal to apical = 1.4: 1.7: 1.7: 1: 2.4; femur: tibia: tarsus of midleg = 2.6: 2.7: 1.0, tarsal segments from basal to apical = 1: 1.1: 1.2: 1: 2.1; femur: tibia: tarsus of hindleg = 3.1: 3.7: 1.0, tarsal segments from basal to apical = 1.1: 1: 1.2: 1.2: 2.2. Abdomen reddish brown to dark brown; subgenital plate produced to 1/5 length of sternum VIII; posterior margin of subanal plate without obvious median cleft (Fig. <xref ref-type="fig" rid="F9">9B</xref>).</p><fig id="F9" position="float" orientation="portrait"><object-id xmlns:xlink="http://www.w3.org/1999/xlink" content-type="doi" xlink:type="simple">10.3897/zookeys.1103.82984.figure9</object-id><object-id xmlns:xlink="http://www.w3.org/1999/xlink" content-type="arpha" xlink:type="simple">8A7C0AF0-EE8A-5945-91DA-E03DFDABE147</object-id><label>Figure 9.</label><caption><p>Female imago of <italic><tp:taxon-name><tp:taxon-name-part taxon-name-part-type="genus" reg="Notacanthella">Notacanthella</tp:taxon-name-part><tp:taxon-name-part taxon-name-part-type="species" reg="jinwu">jinwu</tp:taxon-name-part></tp:taxon-name></italic> Li &amp; Jacobus sp. nov. <bold>A</bold> lateral view <bold>B</bold> terminal parts of abdomen, ventral view.</p></caption><graphic xmlns:xlink="http://www.w3.org/1999/xlink" xlink:href="zookeys-1103-025_article-82984__-g009.jpg" position="float" orientation="portrait" xlink:type="simple" id="oo_688610.jpg"><uri content-type="original_file" xlink:type="simple">https://binary.pensoft.net/fig/688610</uri></graphic></fig><p><bold><italic>Male subimago</italic>.</bold> Body reddish brown (Fig. <xref ref-type="fig" rid="F10">10A</xref>); wings brown and subhyaline; scutellum with three long, pointed posterior prolongations (Fig. <xref ref-type="fig" rid="F10">10B</xref>); tarsus of foreleg shorter than femur, caudal filaments shorter than body length.</p><fig id="F10" position="float" orientation="portrait"><object-id xmlns:xlink="http://www.w3.org/1999/xlink" content-type="doi" xlink:type="simple">10.3897/zookeys.1103.82984.figure10</object-id><object-id xmlns:xlink="http://www.w3.org/1999/xlink" content-type="arpha" xlink:type="simple">315FBEA3-4000-538B-B98F-63505697AE62</object-id><label>Figure 10.</label><caption><p>Male subimago of <italic><tp:taxon-name><tp:taxon-name-part taxon-name-part-type="genus" reg="Notacanthella">Notacanthella</tp:taxon-name-part><tp:taxon-name-part taxon-name-part-type="species" reg="jinwu">jinwu</tp:taxon-name-part></tp:taxon-name></italic> Li &amp; Jacobus sp. nov. <bold>A</bold> living specimen <bold>B</bold> thorax, dorsal view.</p></caption><graphic xmlns:xlink="http://www.w3.org/1999/xlink" xlink:href="zookeys-1103-025_article-82984__-g010.jpg" position="float" orientation="portrait" xlink:type="simple" id="oo_688611.jpg"><uri content-type="original_file" xlink:type="simple">https://binary.pensoft.net/fig/688611</uri></graphic></fig><p><bold><italic>Female subimago</italic>.</bold> Body red brown; wings brown and subhyaline; scutellum with three long, pointed posterior prolongations; tarsus of foreleg shorter than femur, caudal filaments shorter than body length. Posterior margin of subanal plate without obvious median cleft, similar to female imago. Otherwise, similar to male subimago except for usual sexual differences.</p><p><bold><italic>Egg</italic></bold> (dissected from female imago). Length 171–218 μm, width 134–158 μm. Ovoid with one small polar cap (Fig. <xref ref-type="fig" rid="F11">11A, B</xref>); chorion with reticulations, strands ridged; mesh with multiple central tubercles (Fig. <xref ref-type="fig" rid="F11">11A, C, D</xref>); several lateral attachment structures in subpolar areas (Fig. <xref ref-type="fig" rid="F11">11A, C</xref>); knob of attachment structure and micropyle (Fig. <xref ref-type="fig" rid="F11">11D</xref>) distributed near equator (Fig. <xref ref-type="fig" rid="F11">11A, C</xref>), micropyle round and micropylar rim absent.</p><fig id="F11" position="float" orientation="portrait"><object-id xmlns:xlink="http://www.w3.org/1999/xlink" content-type="doi" xlink:type="simple">10.3897/zookeys.1103.82984.figure11</object-id><object-id xmlns:xlink="http://www.w3.org/1999/xlink" content-type="arpha" xlink:type="simple">A9EB7CA2-6973-5637-867F-553CEF1DD289</object-id><label>Figure 11.</label><caption><p>Egg of <italic><tp:taxon-name><tp:taxon-name-part taxon-name-part-type="genus" reg="Notacanthella">Notacanthella</tp:taxon-name-part><tp:taxon-name-part taxon-name-part-type="species" reg="jinwu">jinwu</tp:taxon-name-part></tp:taxon-name></italic> Li &amp; Jacobus, sp. nov. <bold>A</bold> lateral view <bold>B</bold> polar cap <bold>C</bold> bottom view of the opposite pole <bold>D</bold> knob of attachment structure (K) and micropyle (M).</p></caption><graphic xmlns:xlink="http://www.w3.org/1999/xlink" xlink:href="zookeys-1103-025_article-82984__-g011.jpg" position="float" orientation="portrait" xlink:type="simple" id="oo_688612.jpg"><uri content-type="original_file" xlink:type="simple">https://binary.pensoft.net/fig/688612</uri></graphic></fig></tp:treatment-sec><tp:treatment-sec sec-type="etymology" id="SECID0EO1AE"><title>Etymology.</title><p>The name, <italic><tp:taxon-name><tp:taxon-name-part taxon-name-part-type="genus" reg="Notacanthella"/><tp:taxon-name-part taxon-name-part-type="species" reg="jinwu">jinwu</tp:taxon-name-part></tp:taxon-name></italic> (feminine), comes from Jin Wu, a Chinese mythical creature. In China, ancient people took “Jin Wu” as the alias of the sun. The reddish brown subimago is similar to the color of a rising sun. Given that the emergence of <italic><tp:taxon-name><tp:taxon-name-part taxon-name-part-type="genus" reg="Notacanthella">N.</tp:taxon-name-part><tp:taxon-name-part taxon-name-part-type="species" reg="jinwu">jinwu</tp:taxon-name-part></tp:taxon-name></italic> sp. nov. happened at sunrise, we can imagine <italic><tp:taxon-name><tp:taxon-name-part taxon-name-part-type="genus" reg="Notacanthella">N.</tp:taxon-name-part><tp:taxon-name-part taxon-name-part-type="species" reg="jinwu">jinwu</tp:taxon-name-part></tp:taxon-name></italic> as the body double of the sun. The common name of this species is the Jinwu spiny crawler mayfly.</p></tp:treatment-sec><tp:treatment-sec sec-type="distribution" id="SECID0EU2AE"><title>Distribution.</title><p>China (Yunnan).</p></tp:treatment-sec><tp:treatment-sec sec-type="ecology" id="SECID0EZ2AE"><title>Ecology.</title><p>The stream in Dali City and Binchuan County where the nymphs of <italic><tp:taxon-name><tp:taxon-name-part taxon-name-part-type="genus" reg="Notacanthella">N.</tp:taxon-name-part><tp:taxon-name-part taxon-name-part-type="species" reg="jinwu">jinwu</tp:taxon-name-part></tp:taxon-name></italic> were collected is 1.2–5.0 m wide, with a natural water body depth 5–35 cm. It contains stones of various sizes, aquatic plants, and litter (Fig. <xref ref-type="fig" rid="F12">12A</xref>). During collecting, the nymphs were found hiding under stones or climbing on aquatic plants, moving slowly and swimming weakly. The nymphs are only distributed between 1947 and 2316 m above sea level (Fig. <xref ref-type="fig" rid="F12">12C</xref>). In indoor conditions, nymphs generally hid under rocks (Fig. <xref ref-type="fig" rid="F12">12B</xref>), but they were more active when eating aquatic plants and litter. The last instar nymphs molted at sunrise and flew after a short rest. The subimago stage persisted for 2 days and molted during the daytime. The observed timespan of the imago stage was about 3 days. According to our monthly field survey, the nymphs of <italic><tp:taxon-name><tp:taxon-name-part taxon-name-part-type="genus" reg="Notacanthella">N.</tp:taxon-name-part><tp:taxon-name-part taxon-name-part-type="species" reg="jinwu">jinwu</tp:taxon-name-part></tp:taxon-name></italic> Li &amp; Jacobus, sp. nov. are found from May to November.</p><fig id="F12" position="float" orientation="portrait"><object-id xmlns:xlink="http://www.w3.org/1999/xlink" content-type="doi" xlink:type="simple">10.3897/zookeys.1103.82984.figure12</object-id><object-id xmlns:xlink="http://www.w3.org/1999/xlink" content-type="arpha" xlink:type="simple">24F5C9AB-2971-566E-9B07-CC7DD3050DE1</object-id><label>Figure 12.</label><caption><p>Habitat and distribution map of <italic><tp:taxon-name><tp:taxon-name-part taxon-name-part-type="genus" reg="Notacanthella">Notacanthella</tp:taxon-name-part><tp:taxon-name-part taxon-name-part-type="species" reg="jinwu">jinwu</tp:taxon-name-part></tp:taxon-name></italic> Li &amp; Jacobus, sp. nov. <bold>A, B</bold> habitats in Dali City (note recently molted nymph in <bold>B</bold>) <bold>C</bold> distribution map of <italic><tp:taxon-name><tp:taxon-name-part taxon-name-part-type="genus" reg="Notacanthella">N.</tp:taxon-name-part><tp:taxon-name-part taxon-name-part-type="species" reg="jinwu">jinwu</tp:taxon-name-part></tp:taxon-name></italic> sp. nov. in Dali Bai Autonomous Prefecture.</p></caption><graphic xmlns:xlink="http://www.w3.org/1999/xlink" xlink:href="zookeys-1103-025_article-82984__-g012.jpg" position="float" orientation="portrait" xlink:type="simple" id="oo_688613.jpg"><uri content-type="original_file" xlink:type="simple">https://binary.pensoft.net/fig/688613</uri></graphic></fig></tp:treatment-sec><ref-list><ref id="B1"><mixed-citation xmlns:xlink="http://www.w3.org/1999/xlink" xlink:type="simple"><person-group><name name-style="western"><surname>Allen</surname><given-names>RK</given-names></name></person-group> (<year>1971</year>) <article-title>New Asian <tp:taxon-name><tp:taxon-name-part taxon-name-part-type="order">Ephemeroptera</tp:taxon-name-part></tp:taxon-name> with notes (<tp:taxon-name><tp:taxon-name-part taxon-name-part-type="order">Ephemeroptera</tp:taxon-name-part></tp:taxon-name>: <tp:taxon-name><tp:taxon-name-part taxon-name-part-type="family">Ephemerellidae</tp:taxon-name-part></tp:taxon-name>).</article-title><source>Canadian Entomologist</source><volume>103</volume>(<issue>4</issue>): <fpage>512</fpage>–<lpage>528</lpage>. <ext-link xlink:href="10.4039/Ent103512-4" ext-link-type="doi" xlink:type="simple">https://doi.org/10.4039/Ent103512-4</ext-link></mixed-citation></ref><ref id="B6"><mixed-citation xmlns:xlink="http://www.w3.org/1999/xlink" xlink:type="simple"><person-group><name name-style="western"><surname>Auychinda</surname><given-names>C</given-names></name><name name-style="western"><surname>Sartori</surname><given-names>M</given-names></name><name name-style="western"><surname>Boonsoong</surname><given-names>B</given-names></name></person-group> (<year>2020b</year>) <article-title>Review of <italic><tp:taxon-name><tp:taxon-name-part taxon-name-part-type="genus">Notacanthella</tp:taxon-name-part></tp:taxon-name></italic> Jacobus &amp; McCafferty, 2008 (<tp:taxon-name><tp:taxon-name-part taxon-name-part-type="order">Ephemeroptera</tp:taxon-name-part></tp:taxon-name>: <tp:taxon-name><tp:taxon-name-part taxon-name-part-type="family">Ephemerellidae</tp:taxon-name-part></tp:taxon-name>) in Thailand, with the redescription of <italic><tp:taxon-name><tp:taxon-name-part taxon-name-part-type="genus">Notacanthella</tp:taxon-name-part><tp:taxon-name-part taxon-name-part-type="species">commodema</tp:taxon-name-part></tp:taxon-name></italic> (Allen, 1971).</article-title><source>Zootaxa</source><volume>4731</volume>(<issue>3</issue>): <fpage>414</fpage>–<lpage>424</lpage>. <ext-link xlink:href="10.11646/zootaxa.4731.3.9" ext-link-type="doi" xlink:type="simple">https://doi.org/10.11646/zootaxa.4731.3.9</ext-link></mixed-citation></ref></ref-list></tp:taxon-treatment>
